# Supplementary material for: Electronic Structure, Ligand Effects, and Chemical Reactivity of the Ground and Low-Lying Excited Electronic States of NpO3+
Source: Molecules. 2026 Apr 10;31(8):1258. doi: 10.3390/molecules31081258 (PMC13118823; doi:10.3390/molecules31081258)
Supplement: Supplementary file 1 [file molecules-31-01258-s001.zip]

Archive with 1 entries (1 files):
- molecules-4196084-supplementary.pdf
